# Supplementary material for: Predictive model of castration resistance in advanced prostate cancer by machine learning using genetic and clinical data: KYUCOG-1401-A study
Source: BJC Rep. 2024 Sep 9;2:69. doi: 10.1038/s44276-024-00093-3 (PMC11523954; doi:10.1038/s44276-024-00093-3)
Supplement: Supplementary file 2 — Supplementary Table 1 [file 44276_2024_93_MOESM2_ESM.xlsx]

## Sheet: Table 1
Supplementary Table 1. Patients characteristics
	Discovery cohort (n=82)				Validation cohort (n=37)
	Non-responder (n=45)	Responder (n=37)	P-Value		Non-responder (n=21)	Responder (n=16)	P-Value
Treatment arm, n (%)
GnRH antagonist	25 (55.6)	17 (45.9)	0.519		11 (52.4)	6 (37.5)	0.571
GnRH agonist plus antiandrogen	20 (44.4)	20 (54.1)			10 (47.6)	10 (62.5)
ECOG PS, n (%)
0	35 (77.8)	33 (89.2)	0.379		17 (81.0)	15 (93.8)	0.403
1	7 (15.6)	2 (5.4)			2 (9.5)	1 (6.2)
2	2 (4.4)	2 (5.4)			2 (9.5)	0 (0.0)
3	1 (2.2)	0 (0.0)			0 (0.0)	0 (0.0)
Prostate cancer family history, n (%)
Absence	44 (97.8)	34 (91.9)	0.323		19 (90.5)	14 (87.5)	1
Presence	1 (2.2)	3 (8.1)			2 (9.5)	2 (12.5)
History of cerebral infarction, n (%)
Absence	45 (100.0)	32 (86.5)	0.016		21 (100.0)	16 (100.0)	1
Presence	0 (0.0)	5 (13.5)			0 (0.0)	0 (0.0)
History of cerebral infarction, n (%)
Absence	42 (93.3)	35 (94.6)	1		19 (90.5)	16 (100.0)	0.495
Presence	3 (6.7)	2 (5.4)			2 (9.5)	0 (0.0)
History of myocardial infarction, n (%)
Absence	42 (93.3)	37 (100.0)	0.248		21 (100.0)	16 (100.0)	1
Presence	3 (6.7)	0 (0.0)			0 (0.0)	0 (0.0)
Comorbidity with hypertension, n (%)
Absence	26 (57.8)	17 (45.9)	0.398		10 (47.6)	8 (50.0)	0.851
Presence	19 (42.2)	20 (54.1)			11 (52.4)	8 (50.0)
Comorbidity with diabetes mellitus, n (%)
Absence	28 (62.2)	30 (81.1)	0.104		17 (81.0)	14 (87.5)	0.68
Presence	17 (37.8)	7 (18.9)			4 (19.0)	2 (12.5)
Comorbidity with dyslipidemia, n (%)
Absence	37 (82.2)	26 (70.3)	0.311		14 (66.7)	14 (87.5)	0.248
Presence	8 (17.8)	11 (29.7)			7 (33.3)	2 (12.5)
Concomitant medications, n (%)
Absence	11 (24.4)	11 (29.7)	0.774		4 (19.0)	8 (50.0)	0.101
Presence	34 (75.6)	26 (70.3)			17 (81.0)	8 (50.0)
T-category, n (%)
T1c	1 (2.2)	2 (5.4)	0.913		0 (0.0)	0 (0.0)	0.394
T2a	1 (2.2)	1 (2.7)			1 (4.8)	0 (0.0)
T2b	2 (4.4)	4 (10.8)			1 (4.8)	0 (0.0)
T2c	5 (11.1)	3 (8.1)			3 (14.3)	4 (25.0)
T3a	14 (31.1)	11 (29.7)			3 (14.3)	6 (37.5)
T3b	9 (20.0)	7 (18.9)			8 (38.1)	4 (25.0)
T4	13 (28.9)	9 (24.3)			5 (23.8)	2 (12.5)
N-category, n (%)
N0	9 (20.0)	12 (32.4)	0.303		6 (28.6)	5 (31.2)	1
N1	36 (80.0)	25 (67.6)			15 (71.4)	11 (68.8)
M-category, n (%)
M0	7 (15.6)	13 (35.1)	0.072		3 (14.3)	5 (31.2)	0.254
M1	38 (84.4)	24 (64.9)			18 (85.7)	11 (68.8)
Gleason score, n (%)
7	0 (0.0)	4 (10.8)	0.004		1 (4.8)	2 (12.5)	0.202
8	12 (26.7)	18 (48.6)			6 (28.6)	8 (50.0)
9	24 (53.3)	14 (37.8)			14 (66.7)	6 (37.5)
10	9 (20.0)	1 (2.7)			0 (0.0)	0 (0.0)
EOD grade, n (%)
0	10 (22.2)	17 (45.9)	0.04		6 (28.6)	6 (37.5)	0.089
1	12 (26.7)	13 (35.1)			3 (14.3)	5 (31.2)
2	8 (17.8)	3 (8.1)			4 (19.0)	5 (31.2)
3	13 (28.9)	3 (8.1)			6 (28.6)	0 (0.0)
4	2 (4.4)	1 (2.7)			2 (9.5)	0 (0.0)
Age, median [Q1,Q3]	73.0 [66.0,79.0]	73.0 [67.0,78.0]	0.863		77.0 [73.0,81.0]	69.0 [65.5,72.0]	0.006
Total testosterone (ng/dL), median [Q1,Q3]	4.3 [3.4,6.2]	5.6 [3.9,6.7]	0.119		4.9 [3.8,6.5]	5.6 [4.8,7.0]	0.192
Free testosterone(pg/mL), median [Q1,Q3]	5.8 [5.0,7.0]	6.5 [5.2,7.7]	0.45		5.8 [4.3,7.9]	7.4 [5.8,9.7]	0.038
LH (mIU/mL), median [Q1,Q3]	6.4 [4.2,8.7]	5.5 [3.8,8.6]	0.505		7.7 [5.5,10.1]	5.9 [4.4,7.7]	0.192
FSH (mIU/mL), median [Q1,Q3]	11.6 [7.3,17.9]	10.0 [7.0,15.8]	0.622		15.8 [7.6,20.0]	9.9 [6.5,12.7]	0.135
PSA (ng/mL), median [Q1,Q3]	258.9 [70.3,945.1]	95.8 [37.5,208.8]	0.014		228.8 [99.1,693.6]	167.3 [50.6,367.6]	0.209
Total P1NP (μg/L), median [Q1,Q3]	74.0 [38.6,239.5]	45.6 [29.8,72.4]	0.021		86.1 [37.1,205.7]	54.6 [29.6,80.7]	0.104
Intact P1NP (μg/L), median [Q1,Q3]	70.8 [56.5,73.0]	48.1 [46.0,54.8]	0.513		123.0 [104.1,183.0]	70.6 [70.6,70.6]	0.18
TRACP-5b (mU/dL), median [Q1,Q3]	603.0 [362.0,1070.0]	497.5 [384.5,699.5]	0.428		683.5 [387.5,985.8]	490.5 [339.2,547.8]	0.092
White blood cell count (/μL), median [Q1,Q3]	6300.0 [5260.0,7190.0]	5440.0 [4920.0,6800.0]	0.046		6000.0 [5280.0,7800.0]	6650.0 [5197.5,7670.0]	0.794
Neutrophil (％), median [Q1,Q3]	66.2 [60.4,69.8]	61.1 [54.4,69.4]	0.236		62.8 [56.4,66.6]	60.1 [56.2,64.2]	0.504
Neutrophil count (/μL), median [Q1,Q3]	4067.0 [3193.8,4843.6]	3391.5 [2669.7,4147.2]	0.046		3716.1 [3027.0,5064.8]	3736.6 [3001.9,4808.9]	0.644
Lymphocyte (％), median [Q1,Q3]	24.8 [21.9,30.7]	27.5 [21.9,34.9]	0.361		28.6 [22.4,34.5]	27.6 [23.8,34.6]	0.691
Lymphocyte count (/μL), median [Q1,Q3]	1561.8 [1181.6,1931.3]	1457.9 [1105.8,1968.5]	0.719		1823.4 [1218.0,2230.1]	1749.8 [1473.3,2312.0]	0.726
Red blood cell count (×104/μL), median [Q1,Q3]	426.0 [378.8,468.5]	447.0 [434.0,478.0]	0.049		432.0 [381.0,463.0]	478.0 [458.8,496.5]	0.003
Hemoglobin (g/dL), median [Q1,Q3]	13.1 [11.3,14.4]	14.2 [13.6,14.9]	0.008		12.9 [12.3,14.1]	14.8 [14.1,15.1]	0.004
Hematocrit (％), median [Q1,Q3]	39.9 [34.8,43.6]	42.7 [39.3,44.3]	0.017		39.0 [37.5,42.6]	44.4 [42.2,46.2]	0.003
Platelet cell count (×103/μL), median [Q1,Q3]	212.0 [172.0,254.0]	192.0 [170.0,220.0]	0.197		207.0 [181.0,229.0]	232.5 [197.2,243.8]	0.25
TP (g/dL), median [Q1,Q3]	7.1 [6.6,7.3]	7.1 [6.7,7.4]	0.634		7.2 [6.8,7.5]	7.2 [6.9,7.4]	0.975
ALB (g/dL), median [Q1,Q3]	3.9 [3.7,4.3]	4.2 [4.0,4.3]	0.058		4.0 [3.7,4.1]	4.2 [3.9,4.2]	0.218
T-Bil (mg/dL), median [Q1,Q3]	0.6 [0.5,0.7]	0.6 [0.5,1.0]	0.124		0.6 [0.5,0.8]	0.7 [0.5,0.8]	0.242
AST, median [Q1,Q3]	23.0 [17.0,27.0]	23.0 [19.0,29.0]	0.624		25.0 [22.0,31.0]	21.0 [19.8,24.0]	0.039
ALT, median [Q1,Q3]	17.0 [12.0,25.0]	18.0 [13.0,26.0]	0.621		17.0 [13.0,23.0]	16.0 [14.0,26.5]	0.866
ALP (U/L), median [Q1,Q3]	324.0 [243.0,574.0]	254.5 [216.5,341.5]	0.02		351.0 [210.0,866.0]	266.5 [201.0,333.8]	0.133
BUN (mg/dL), median [Q1,Q3]	16.3 [13.8,19.6]	15.9 [12.4,18.0]	0.267		18.2 [17.0,22.3]	18.0 [14.6,21.0]	0.29
CRE (mg/dL), median [Q1,Q3]	0.9 [0.7,1.0]	0.8 [0.8,0.9]	0.273		0.9 [0.7,1.1]	0.8 [0.8,1.1]	0.976
Na (mEq/L), median [Q1,Q3]	140.0 [138.0,141.1]	140.0 [139.0,141.0]	0.881		139.0 [138.0,140.0]	139.0 [137.0,140.0]	0.889
K (mEq/L), median [Q1,Q3]	4.2 [4.0,4.5]	4.3 [4.2,4.5]	0.07		4.4 [4.1,4.5]	4.4 [4.3,4.5]	0.805
Cl (mEq/L), median [Q1,Q3]	104.4 [103.0,107.0]	105.0 [103.0,107.0]	0.501		104.0 [103.0,107.0]	104.5 [102.8,106.2]	0.988
CK (U/L), median [Q1,Q3]	80.5 [51.8,113.2]	81.5 [60.8,128.5]	0.4		89.5 [76.5,100.0]	75.0 [48.0,108.0]	0.539
Total cholesterol (mg/dL), median [Q1,Q3]	178.0 [164.0,199.0]	186.0 [164.5,218.0]	0.129		167.5 [154.2,187.0]	185.5 [168.0,222.2]	0.06
Triglyceride (mg/dL), median [Q1,Q3]	115.0 [96.0,174.0]	109.0 [87.0,161.0]	0.771		102.0 [80.0,127.0]	123.0 [105.2,146.0]	0.156
Glucose (mg/dL), median [Q1,Q3]	112.0 [97.8,135.0]	105.0 [96.0,113.5]	0.187		113.0 [99.0,122.2]	97.0 [93.5,114.0]	0.176
ALB, albumin; ALP, alkaline phosphatase; ALT, alanine aminotransferase; AST, aspartate aminotransferase; BUN, blood urea nitrogen; CK, creatine kinase.
ECOG PS, Eastern Cooperative Oncology Group performance status; EOD, extent of disease; FSH, follicle-stimulating hormone; GnRH, gonadotropin releasing hormone; LH, luteinizing hormone.
P1NP, type I procollagen-N-propeptide; PSA, prostate-specific antigen; T-Bil, total bilirubin; TP, total protein; TRACP-5b, tartrate resistant acid phosphatase-5b.
