# Supplementary material for: Predictive model of castration resistance in advanced prostate cancer by machine learning using genetic and clinical data: KYUCOG-1401-A study
Source: BJC Rep. 2024 Sep 9;2:69. doi: 10.1038/s44276-024-00093-3 (PMC11523954; doi:10.1038/s44276-024-00093-3)
Supplement: Supplementary file 3 — Supplementary Table 2 [file 44276_2024_93_MOESM3_ESM.xlsx]

## Sheet: Table 1
Supplementary Table 2. Caluculation formula for score in each model
Model	Fomula	AUC [95% CI]
		Discovery cohort	Validation cohort
Clinical model	(hypertension) + (total testosterone)/5 + (total cholesterol)/100 + (lymphocyte)/10 – (Gleason score) + (ALB) – (BUN)/10 – (N-category) + (age)/50 – (dyslipidemia) + (AST)/10 – (PSA)/1000 + 6	0.730 [0.610–0.849]	0.585 [0.383–0.787]
Small SNPs model	– (diabetes mellitus) – (Gleason score) – (rs11231949) – (EOD grade) – (rs2035081) + (CK)/100 – (total P1NP)/1000 + (lymphocyte)/10 + 16	0.857 [0.756–0.959]	0.852 [0.706–0.998]
Large SNPs model	– (rs12979986) – (rs9625031) – (M-category) – (rs1931229) + (rs1660281) + (rs10064620) – (Gleason score) – (rs10860210) + (rs941207) – (rs9868579) + (rs62174680) + (rs11232056) + (rs8124833) – (rs74522810) – (rs74369678) + (NA [chr3:74213366]) – (rs2035081) + (T-Bil) – (glucose)/100 + (rs79404120) – (rs11672661) + (rs28625772) + (rs9298681) + 16	0.920 [0.854–0.986]	0.978 [0.932–1.000]
ALB, albumin; AST, aspartate aminotransferase; AUC, area under the curve; BUN, blood urea nitrogen; CK, creatine kinase; CI, confidence interval; EOD, extent of disease; PSA, prostate-specific antigen; SNP, single nucleotide polymorphism; T-Bil, total bilirubin.
