# Supplementary material for: Predictive model of castration resistance in advanced prostate cancer by machine learning using genetic and clinical data: KYUCOG-1401-A study
Source: BJC Rep. 2024 Sep 9;2:69. doi: 10.1038/s44276-024-00093-3 (PMC11523954; doi:10.1038/s44276-024-00093-3)
Supplement: Supplementary file 4 — Supplementary Table 3 [file 44276_2024_93_MOESM4_ESM.xlsx]

## Sheet: Table 1
Supplementary Table 3. C-indices of the models to predict the prognosis
	Harrell's C-index (95% CI)
Model	Progression-free survival	Cancer-specific survival	Overall survival
J-CAPRA risk group	0.588 (0.536–0.639)	0.602 (0.512–0.692)	0.528 (0.429–0.627)
Clinical model	0.617 (0.556–0.678)	0.678 (0.546–0.809)	0.636 (0.520–0.753)
Small SNPs model	0.727 (0.681–0.774)	0.670 (0.551–0.790)	0.621 (0.512–0.731)
Large SNPs model	0.730 (0.667–0.793)	0.781 (0.671–0.890)	0.703 (0.583–0.822)
CI, confidence interval; SNP, single nucleotide polymorphism.
